# Supplementary material for: Telipogon diabolicus (Orchidaceae, Oncidiinae), a new species from southern Colombia
Source: PhytoKeys. 2016 Jul 8;(65):113–24. doi: 10.3897/phytokeys.65.8674 (PMC4957026; doi:10.3897/phytokeys.65.8674)
Supplement: XML Treatment for Telipogon diabolicus [file phytokeys.65.8674-treatment1.xml]

<!DOCTYPE tp:taxon-treatment
  PUBLIC "-//TaxonX//DTD Taxonomic Treatment Publishing DTD v0 20100105//EN" "tax-treatment-NSO.dtd">
<tp:taxon-treatment xmlns:tp="http://www.plazi.org/taxpub"><tp:treatment-meta><kwd-group><label>Taxon classification</label><kwd><named-content content-type="kingdom">Plantae</named-content></kwd><kwd><named-content content-type="order">Asparagales</named-content></kwd><kwd><named-content content-type="family">Orchidaceae</named-content></kwd></kwd-group><mixed-citation publication-type="journal"><person-group><name><surname>Kolanowska</surname><given-names>Marta</given-names></name><name><surname>Szlachetko</surname><given-names>Dariusz L.</given-names></name><name><surname>Trejo</surname><given-names>Ramiro Medina</given-names></name></person-group><article-title><italic><tp:taxon-name><tp:taxon-name-part taxon-name-part-type="genus">Telipogon</tp:taxon-name-part> <tp:taxon-name-part taxon-name-part-type="species">diabolicus</tp:taxon-name-part></tp:taxon-name></italic> (<tp:taxon-name><tp:taxon-name-part taxon-name-part-type="family">Orchidaceae</tp:taxon-name-part></tp:taxon-name>, <tp:taxon-name><tp:taxon-name-part taxon-name-part-type="subtribe">Oncidiinae</tp:taxon-name-part></tp:taxon-name>), a new species from southern Colombia</article-title><source>PhytoKeys</source><day>8</day><month>7</month><year>2016</year><volume>2016</volume><issue>65</issue><fpage>113</fpage><lpage>124</lpage><pub-id pub-id-type="doi">10.3897/phytokeys.65.8674</pub-id></mixed-citation></tp:treatment-meta><tp:nomenclature><tp:taxon-name>
            <tp:taxon-name-part taxon-name-part-type="genus">Telipogon</tp:taxon-name-part>
            <tp:taxon-name-part taxon-name-part-type="species">diabolicus</tp:taxon-name-part>
            <object-id xmlns:xlink="http://www.w3.org/1999/xlink" content-type="ipni" xlink:type="simple">urn:lsid:ipni.org:names:77155897-1</object-id>
          </tp:taxon-name><tp:taxon-authority>Kolan., Szlach. &amp; Medina Tr.</tp:taxon-authority><tp:taxon-status xmlns:xlink="http://www.w3.org/1999/xlink" xlink:type="simple">sp. nov.</tp:taxon-status><xref ref-type="fig" rid="F1">Figs 1</xref><xref ref-type="fig" rid="F2">, 2</xref></tp:nomenclature><tp:treatment-sec sec-type="diagnosis" id="SECID0ELIAC"><title>Diagnosis.</title><p>Species similar to <italic><tp:taxon-name><tp:taxon-name-part taxon-name-part-type="genus">Telipogon</tp:taxon-name-part> <tp:taxon-name-part taxon-name-part-type="species">tabanensis</tp:taxon-name-part></tp:taxon-name></italic> and <italic><tp:taxon-name><tp:taxon-name-part taxon-name-part-type="genus">Telipogon</tp:taxon-name-part> <tp:taxon-name-part taxon-name-part-type="species">guacamayensis</tp:taxon-name-part></tp:taxon-name></italic>, distinguished by the translucent, relatively small flowers with sepals reaching 9-10 mm in length, transversely elliptic lip and prominently clawed petals.</p></tp:treatment-sec><tp:treatment-sec sec-type="material" id="SECID0EFJAC"><title>Type.</title><p>COLOMBIA. Putumayo/Nariño: Páramo de Bordoncillo, 3180 m, 7 Nov 2015, <italic>R. Medina et al. S15/13</italic> (Holotype <named-content xmlns:xlink="http://www.w3.org/1999/xlink" content-type="dwc:institutional_code" xlink:type="simple">JAUM</named-content>!; Isotype <named-content xmlns:xlink="http://www.w3.org/1999/xlink" content-type="dwc:institutional_code" xlink:type="simple">JAUM</named-content>!; <named-content xmlns:xlink="http://www.w3.org/1999/xlink" content-type="dwc:institutional_code" xlink:type="simple">UGDA</named-content>-DLSz! - drawing).</p></tp:treatment-sec><tp:treatment-sec sec-type="description" id="SECID0EZJAC"><title>Description.</title><p>Stem 5.5–9 cm tall, stem abbreviated. Leaves 2–4.5 × 0.4–1.3 cm, conduplicate, relatively fleshy, ovate-lanceolate to oblanceolate, attenuate towards the base, subacute. Inflorescence 6–9 cm long, 2–3-flowered, peduncle triquetrous. Flowers simultaneous, tepals translucent with reddish veins, gynostemium and lip callus dark violet-maroon. Floral bracts 7–9 mm long, cucullate, ovate, acute. Pedicel and ovary 15–20 mm long, triquetros. Sepals similar, keeled on the back side. Dorsal sepal 9–9.5 × 4–4.5 mm, concave, ovate-elliptic, acute, 3-veined. Lateral sepals 9–10 × 3–4 mm, concave, ovate-elliptic, acute, somewhat oblique, 3-veined. Petals 10–12 × 9–9.3 mm, <!--PageBreak-->rhombic in outline, broadly elliptic ovate to transversely elliptic above prominent claw, acuminate, 9-veined, claw basally thickened and densely ciliolate with papillate margins. Lip 9–9.3 mm long, 10–11 mm wide, transversely elliptic, acute at the apex, 15-veined, margins glandular-ciliate, basal margins with short spines; callus 3–4 mm × 2.5–3 mm, ovate-cordate, densely ciliate with several setae spread all over its surface. Gynostemium about 3 mm tall, clinandrium 3-lobed, lateral bundles of setose hairs elongate up to 3 mm long, the dorsal bundle covering the anther much shorter, area around the stigma papillate, with several setae. Capsule 15–20 mm long.</p><fig id="F1" position="float" orientation="portrait"><label>Figure 1.</label><caption><p>
          <italic><tp:taxon-name><tp:taxon-name-part taxon-name-part-type="genus">Telipogon</tp:taxon-name-part> <tp:taxon-name-part taxon-name-part-type="species">diabolicus</tp:taxon-name-part></tp:taxon-name></italic> Kolan., Szlach. &amp; Medina Tr. <bold>A</bold> Dorsal sepal <bold>B</bold> Petal <bold>C</bold> Lateral sepal <bold>D</bold> Lip <bold>E</bold> Gynostemium <bold>F</bold> Setae of the gynostemium. Drawn by N. Olędrzyńska from the holotype. Scale bars: <bold>A–D</bold> = 5 mm, <bold>E</bold> = 2 mm.</p></caption><graphic xmlns:xlink="http://www.w3.org/1999/xlink" xlink:href="phytokeys-065-113-g001.jpg" position="float" orientation="portrait" xlink:type="simple" id="oo_95082.jpg"/></fig><fig id="F2" position="float" orientation="portrait"><label>Figure 2.</label><caption><p>
          <italic><tp:taxon-name><tp:taxon-name-part taxon-name-part-type="genus">Telipogon</tp:taxon-name-part> <tp:taxon-name-part taxon-name-part-type="species">diabolicus</tp:taxon-name-part></tp:taxon-name></italic> Kolan., Szlach. &amp; Medina Tr. <bold>A–B</bold> Plant habit <bold>C</bold> Flower closeup. Photos by M. Kolanowska.</p></caption><graphic xmlns:xlink="http://www.w3.org/1999/xlink" xlink:href="phytokeys-065-113-g002.jpg" position="float" orientation="portrait" xlink:type="simple" id="oo_95083.jpg"/></fig></tp:treatment-sec><tp:treatment-sec sec-type="etymology" id="SECID0EDMAC"><title>Etymology.</title><p>The specific name refers to the distinctive gynostemium which resembles devil’s head.</p></tp:treatment-sec><tp:treatment-sec sec-type="distribution" id="SECID0EIMAC"><title>Distribution and ecology.</title><p>So far this species is known exclusively from southern Colombia, on the border between departments Putumayo and Nariño. It was found <!--PageBreak-->growing epiphytically in wet, dwarf montane forest at the edge of páramo. The population which was observed during the field study consists of about 30 specimens of which only several were adult, flowering plants.</p><!--PageBreak--></tp:treatment-sec><tp:treatment-sec sec-type="Conservation status" id="SECID0ERMAC"><title>Conservation status.</title><p>IUCN Red List category: Critically Endangered, [CR B2ab(iii)]. This species is only known from the type specimens, which represent one location in highly vulnerable habitat near the main road Pasto-Mocoa. It is expected that the current reconstruction of this road will have negative impact on the habitat of <italic><tp:taxon-name><tp:taxon-name-part taxon-name-part-type="genus">Telipogon</tp:taxon-name-part> <tp:taxon-name-part taxon-name-part-type="species">diabolicus</tp:taxon-name-part></tp:taxon-name></italic>.</p></tp:treatment-sec><tp:treatment-sec sec-type="discussion" id="SECID0EFNAC"><title>Discussion.</title><p>The new species can be misidentified with its Colombian congener <italic><tp:taxon-name><tp:taxon-name-part taxon-name-part-type="genus">Telipogon</tp:taxon-name-part> <tp:taxon-name-part taxon-name-part-type="species">tabanensis</tp:taxon-name-part></tp:taxon-name></italic> Dodson &amp; R. Escobar (1993) and Ecuadorian <italic><tp:taxon-name><tp:taxon-name-part taxon-name-part-type="genus">Telipogon</tp:taxon-name-part> <tp:taxon-name-part taxon-name-part-type="species">guacamayensis</tp:taxon-name-part></tp:taxon-name></italic> Dodson &amp; R. Escobar (<italic>in</italic> <xref ref-type="bibr" rid="B8">Dodson 1989a</xref>), but both those orchids are characterized by yellow flowers with dark (wine-red to maroon) gynostemium and callus (vs flowers translucent in <italic><tp:taxon-name><tp:taxon-name-part taxon-name-part-type="genus">Telipogon</tp:taxon-name-part> <tp:taxon-name-part taxon-name-part-type="species">diabolicus</tp:taxon-name-part></tp:taxon-name></italic>). Flowers of both <italic><tp:taxon-name><tp:taxon-name-part taxon-name-part-type="genus">Telipogon</tp:taxon-name-part> <tp:taxon-name-part taxon-name-part-type="species">tabanensis</tp:taxon-name-part></tp:taxon-name></italic> and <italic><tp:taxon-name><tp:taxon-name-part taxon-name-part-type="genus">Telipogon</tp:taxon-name-part> <tp:taxon-name-part taxon-name-part-type="species">diabolicus</tp:taxon-name-part></tp:taxon-name></italic> are resupinate (non-resupinate in <italic><tp:taxon-name><tp:taxon-name-part taxon-name-part-type="genus">Telipogon</tp:taxon-name-part> <tp:taxon-name-part taxon-name-part-type="species">guacamayensis</tp:taxon-name-part></tp:taxon-name></italic>), but those of <italic><tp:taxon-name><tp:taxon-name-part taxon-name-part-type="genus">Telipogon</tp:taxon-name-part> <tp:taxon-name-part taxon-name-part-type="species">tabanensis</tp:taxon-name-part></tp:taxon-name></italic> are much larger – sepals are about 17 mm long (vs 9–10 mm in <italic><tp:taxon-name><tp:taxon-name-part taxon-name-part-type="genus">Telipogon</tp:taxon-name-part> <tp:taxon-name-part taxon-name-part-type="species">diabolicus</tp:taxon-name-part></tp:taxon-name></italic>), petals reach 20 mm in length (vs 12 mm). Petals of the former are densely spinose-hirsute at the base while in the new species and in <italic><tp:taxon-name><tp:taxon-name-part taxon-name-part-type="genus">Telipogon</tp:taxon-name-part> <tp:taxon-name-part taxon-name-part-type="species">guacamayensis</tp:taxon-name-part></tp:taxon-name></italic> (Fig. <xref ref-type="fig" rid="F3">3</xref>) they are glabrous. In both <italic><tp:taxon-name><tp:taxon-name-part taxon-name-part-type="genus">Telipogon</tp:taxon-name-part> <tp:taxon-name-part taxon-name-part-type="species">tabanensis</tp:taxon-name-part></tp:taxon-name></italic> (Fig. <xref ref-type="fig" rid="F4">4</xref>) and <italic><tp:taxon-name><tp:taxon-name-part taxon-name-part-type="genus">Telipogon</tp:taxon-name-part> <tp:taxon-name-part taxon-name-part-type="species">guacamayensis</tp:taxon-name-part></tp:taxon-name></italic> the lip is 17-veined (vs 15-veined in <italic><tp:taxon-name><tp:taxon-name-part taxon-name-part-type="genus">Telipogon</tp:taxon-name-part> <tp:taxon-name-part taxon-name-part-type="species">diabolicus</tp:taxon-name-part></tp:taxon-name></italic>) and it is subtrullate (<italic><tp:taxon-name><tp:taxon-name-part taxon-name-part-type="genus">Telipogon</tp:taxon-name-part> <tp:taxon-name-part taxon-name-part-type="species">guacamayensis</tp:taxon-name-part></tp:taxon-name></italic>) or elliptic (<italic><tp:taxon-name><tp:taxon-name-part taxon-name-part-type="genus">Telipogon</tp:taxon-name-part> <tp:taxon-name-part taxon-name-part-type="species">tabanensis</tp:taxon-name-part></tp:taxon-name></italic>). All three species are <!--PageBreak--><!--PageBreak-->characterized by presence of prominent, more or less cordate basal lip callus which is about 6 mm long in <italic><tp:taxon-name><tp:taxon-name-part taxon-name-part-type="genus">Telipogon</tp:taxon-name-part> <tp:taxon-name-part taxon-name-part-type="species">tabanensis</tp:taxon-name-part></tp:taxon-name></italic> and <italic><tp:taxon-name><tp:taxon-name-part taxon-name-part-type="genus">Telipogon</tp:taxon-name-part> <tp:taxon-name-part taxon-name-part-type="species">guacamayensis</tp:taxon-name-part></tp:taxon-name></italic> (up to 4 mm in <italic><tp:taxon-name><tp:taxon-name-part taxon-name-part-type="genus">Telipogon</tp:taxon-name-part> <tp:taxon-name-part taxon-name-part-type="species">diabolicus</tp:taxon-name-part></tp:taxon-name></italic>). Only in <italic><tp:taxon-name><tp:taxon-name-part taxon-name-part-type="genus">Telipogon</tp:taxon-name-part> <tp:taxon-name-part taxon-name-part-type="species">diabolicus</tp:taxon-name-part></tp:taxon-name></italic> the basal lip margin is covered with short spines. The additional difference between <italic><tp:taxon-name><tp:taxon-name-part taxon-name-part-type="genus">Telipogon</tp:taxon-name-part> <tp:taxon-name-part taxon-name-part-type="species">tabanensis</tp:taxon-name-part></tp:taxon-name></italic> and the new species is found in the gynostemium ornamentation. In the former orchid it is covered with equally long setose hairs while in <italic><tp:taxon-name><tp:taxon-name-part taxon-name-part-type="genus">Telipogon</tp:taxon-name-part> <tp:taxon-name-part taxon-name-part-type="species">diabolicus</tp:taxon-name-part></tp:taxon-name></italic> (and <italic><tp:taxon-name><tp:taxon-name-part taxon-name-part-type="genus">Telipogon</tp:taxon-name-part> <tp:taxon-name-part taxon-name-part-type="species">guacamayensis</tp:taxon-name-part></tp:taxon-name></italic>) the lateral bundles of hairs are elongated, longer than the dorsal bundle covering the anther.</p><fig id="F3" position="float" orientation="portrait"><label>Figure 3.</label><caption><p>
          <italic><tp:taxon-name><tp:taxon-name-part taxon-name-part-type="genus">Telipogon</tp:taxon-name-part> <tp:taxon-name-part taxon-name-part-type="species">guacamayensis</tp:taxon-name-part></tp:taxon-name></italic> Dodson &amp; R. Escobar. <bold>A</bold> Dorsal sepal <bold>B</bold> Petal <bold>C</bold>: Lateral sepal <bold>D</bold> Lip <bold>E</bold> Lip, side view. Redrawn by N. Olędrzyńska from original illustration presented by Dodson and Escobar (<italic>in</italic> <xref ref-type="bibr" rid="B8">Dodson 1989a</xref>). Scale bars: 5 mm.</p></caption><graphic xmlns:xlink="http://www.w3.org/1999/xlink" xlink:href="phytokeys-065-113-g003.jpg" position="float" orientation="portrait" xlink:type="simple" id="oo_95084.jpg"/></fig><fig id="F4" position="float" orientation="portrait"><label>Figure 4.</label><caption><p>
          <italic><tp:taxon-name><tp:taxon-name-part taxon-name-part-type="genus">Telipogon</tp:taxon-name-part> <tp:taxon-name-part taxon-name-part-type="species">tabanensis</tp:taxon-name-part></tp:taxon-name></italic> Dodson &amp; R. Escobar <bold>A</bold> Habit <bold>B</bold> Flower <bold>C</bold> Dorsal sepal <bold>D</bold> Petal <bold>E</bold> Lateral sepal <bold>F</bold> Lip <bold>G</bold> Gynostemium and lip callus, side view. Redrawn by M. Staroń from original illustration presented by <xref ref-type="bibr" rid="B11">Dodson and Escobar (1993)</xref>. Scale bars: <bold>A–F</bold> = 10 mm, <bold>G</bold> = 5 mm.</p></caption><graphic xmlns:xlink="http://www.w3.org/1999/xlink" xlink:href="phytokeys-065-113-g004.jpg" position="float" orientation="portrait" xlink:type="simple" id="oo_95085.jpg"/></fig><p>The most distinguishing character of the new species are prominently clawed petals. At the best of our knowledge, this character is not found in any other Colombian species of the genus. Interestingly, at least 3 species from Peru share this feature, i.e. <italic><tp:taxon-name><tp:taxon-name-part taxon-name-part-type="genus">Telipogon</tp:taxon-name-part> <tp:taxon-name-part taxon-name-part-type="species">intis</tp:taxon-name-part></tp:taxon-name></italic> Braas (Fig. <xref ref-type="fig" rid="F5">5</xref>), <italic><tp:taxon-name><tp:taxon-name-part taxon-name-part-type="genus">Telipogon</tp:taxon-name-part> <tp:taxon-name-part taxon-name-part-type="species">lueri</tp:taxon-name-part></tp:taxon-name></italic> Dodson &amp; Bennett (Fig. <xref ref-type="fig" rid="F6">6</xref>) and <italic><tp:taxon-name><tp:taxon-name-part taxon-name-part-type="genus">Telipogon</tp:taxon-name-part> <tp:taxon-name-part taxon-name-part-type="species">mendiolae</tp:taxon-name-part></tp:taxon-name></italic> Dodson &amp; Bennett (Fig. <xref ref-type="fig" rid="F7">7</xref>). In the first of the Peruvian species aforementioned the obtuse lip has 17 nerves, petals are acute and gynostemium is sparsely setose on clinandrium. <italic><tp:taxon-name><tp:taxon-name-part taxon-name-part-type="genus">Telipogon</tp:taxon-name-part> <tp:taxon-name-part taxon-name-part-type="species">mendiolae</tp:taxon-name-part></tp:taxon-name></italic> can be characterized by transversely elliptic, obtuse lip with 17 nerves, and transversely elliptic, shortly apiculate petals. Flowers of this species are about twice larger than those of <italic><tp:taxon-name><tp:taxon-name-part taxon-name-part-type="genus">Telipogon</tp:taxon-name-part> <tp:taxon-name-part taxon-name-part-type="species">diabolicus</tp:taxon-name-part></tp:taxon-name></italic>. <italic><tp:taxon-name><tp:taxon-name-part taxon-name-part-type="genus">Telipogon</tp:taxon-name-part> <tp:taxon-name-part taxon-name-part-type="species">lueri</tp:taxon-name-part></tp:taxon-name></italic> differs from our new species by having twice larger flowers, densely setose gynostemium and petals with 11 nerves.</p><fig id="F5" position="float" orientation="portrait"><label>Figure 5.</label><caption><p>
          <italic><tp:taxon-name><tp:taxon-name-part taxon-name-part-type="genus">Telipogon</tp:taxon-name-part> <tp:taxon-name-part taxon-name-part-type="species">intis</tp:taxon-name-part></tp:taxon-name></italic> Braas <bold>A</bold> Sepals <bold>B</bold> Petal <bold>C</bold> Lip <bold>D</bold> Gynostemium. Redrawn by N. Olędrzyńska from Dodson and Bennett (<italic>in</italic> Dodson 1989). Scale bars: 10 mm.</p></caption><graphic xmlns:xlink="http://www.w3.org/1999/xlink" xlink:href="phytokeys-065-113-g005.jpg" position="float" orientation="portrait" xlink:type="simple" id="oo_95086.jpg"/></fig><fig id="F6" position="float" orientation="portrait"><label>Figure 6.</label><caption><p>
          <italic><tp:taxon-name><tp:taxon-name-part taxon-name-part-type="genus">Telipogon</tp:taxon-name-part> <tp:taxon-name-part taxon-name-part-type="species">lueri</tp:taxon-name-part></tp:taxon-name></italic> Dodson &amp; Bennett <bold>A</bold> Sepals <bold>B</bold> Petal <bold>C</bold> Lip <bold>D</bold> Gynostemium. Redrawn by N. Olędrzyńska from original illustration presented by Dodson and Bennett (<italic>in</italic> <xref ref-type="bibr" rid="B9">Dodson 1989b</xref>). Scale bars: 20 mm.</p></caption><graphic xmlns:xlink="http://www.w3.org/1999/xlink" xlink:href="phytokeys-065-113-g006.jpg" position="float" orientation="portrait" xlink:type="simple" id="oo_95087.jpg"/></fig><fig id="F7" position="float" orientation="portrait"><label>Figure 7.</label><caption><p>
          <italic><tp:taxon-name><tp:taxon-name-part taxon-name-part-type="genus">Telipogon</tp:taxon-name-part> <tp:taxon-name-part taxon-name-part-type="species">mendiolae</tp:taxon-name-part></tp:taxon-name></italic> Dodson &amp; Bennet.t <bold>A</bold> Dorsal sepal <bold>B</bold> Petal <bold>C</bold> Lateral sepal <bold>D</bold> Lip <bold>E</bold> Gynostemium. Redrawn by N. Olędrzyńska from original illustration presented by Dodson and Bennett (<italic>in</italic> <xref ref-type="bibr" rid="B9">Dodson 1989b</xref>). Scale bars: <bold>A–D</bold> = 10 mm, <bold>E</bold> = 3 mm.</p></caption><graphic xmlns:xlink="http://www.w3.org/1999/xlink" xlink:href="phytokeys-065-113-g007.jpg" position="float" orientation="portrait" xlink:type="simple" id="oo_95088.jpg"/></fig><p>
            <italic><tp:taxon-name><tp:taxon-name-part taxon-name-part-type="genus">Telipogon</tp:taxon-name-part> <tp:taxon-name-part taxon-name-part-type="species">diabolicus</tp:taxon-name-part></tp:taxon-name></italic> somewhat resembles also Ecuadorian <italic><tp:taxon-name><tp:taxon-name-part taxon-name-part-type="genus">Telipogon</tp:taxon-name-part> <tp:taxon-name-part taxon-name-part-type="species">ecuadorensis</tp:taxon-name-part></tp:taxon-name></italic> Schltr. (Fig. <xref ref-type="fig" rid="F9">9</xref>) and <italic><tp:taxon-name><tp:taxon-name-part taxon-name-part-type="genus">Telipogon</tp:taxon-name-part> <tp:taxon-name-part taxon-name-part-type="species">bruchmuelleri</tp:taxon-name-part></tp:taxon-name></italic> Rchb.f. (Fig. <xref ref-type="fig" rid="F8">8</xref>) known from Ecuador and Venezuela. In all aforementioned species the lip is similar in form, i.e. more or less transversely elliptic with ovate-cordate basal callus. Unlike in <italic><tp:taxon-name><tp:taxon-name-part taxon-name-part-type="genus">Telipogon</tp:taxon-name-part> <tp:taxon-name-part taxon-name-part-type="species">diabolicus</tp:taxon-name-part></tp:taxon-name></italic> the gynostemium of <italic><tp:taxon-name><tp:taxon-name-part taxon-name-part-type="genus">Telipogon</tp:taxon-name-part> <tp:taxon-name-part taxon-name-part-type="species">bruchmuelleri</tp:taxon-name-part></tp:taxon-name></italic> and <italic><tp:taxon-name><tp:taxon-name-part taxon-name-part-type="genus">Telipogon</tp:taxon-name-part> <tp:taxon-name-part taxon-name-part-type="species">ecuadorensis</tp:taxon-name-part></tp:taxon-name></italic> is densely covered by setose hairs (vs setose hairs found only on clinandrium), and petals are sessile (vs clawed).</p><fig id="F8" position="float" orientation="portrait"><label>Figure 8.</label><caption><p>
          <italic><tp:taxon-name><tp:taxon-name-part taxon-name-part-type="genus">Telipogon</tp:taxon-name-part> <tp:taxon-name-part taxon-name-part-type="species">ecuadorensis</tp:taxon-name-part></tp:taxon-name></italic> Schltr. <bold>A</bold> Dorsal sepal <bold>B</bold> Petal <bold>C</bold> Lateral sepal <bold>D</bold> Lip <bold>E</bold> Gynostemium. Redrawn by N. Olędrzyńska from <xref ref-type="bibr" rid="B25">Schlechter (1929)</xref>.</p></caption><graphic xmlns:xlink="http://www.w3.org/1999/xlink" xlink:href="phytokeys-065-113-g008.jpg" position="float" orientation="portrait" xlink:type="simple" id="oo_95089.jpg"/></fig><fig id="F9" position="float" orientation="portrait"><label>Figure 9.</label><caption><p>
          <italic><tp:taxon-name><tp:taxon-name-part taxon-name-part-type="genus">Telipogon</tp:taxon-name-part> <tp:taxon-name-part taxon-name-part-type="species">bruchmuelleri</tp:taxon-name-part></tp:taxon-name></italic> Rchb.f <bold>A</bold> Flower <bold>B</bold> Gynostemium and lip callus. Redrawn by N. Olędrzyńska from Dodson and Dodson (<italic>in</italic> <xref ref-type="bibr" rid="B7">Dodson 1984</xref>). Scale bars: 5 mm.</p></caption><graphic xmlns:xlink="http://www.w3.org/1999/xlink" xlink:href="phytokeys-065-113-g009.jpg" position="float" orientation="portrait" xlink:type="simple" id="oo_95090.jpg"/></fig></tp:treatment-sec><ref-list><ref id="B8"><mixed-citation xmlns:xlink="http://www.w3.org/1999/xlink" xlink:type="simple">
          <person-group><name name-style="western"><surname>Dodson</surname><given-names>CH</given-names></name></person-group> (<year>1989a</year>) <source>Orchids of Ecuador. Icones Plantarum Tropicarum</source>, <series>series 2</series>, <issue>fascicle 6</issue>. <publisher-name>Missouri Botanical Garden</publisher-name>, <fpage>501</fpage>–<lpage>600</lpage>.</mixed-citation></ref><ref id="B11"><mixed-citation xmlns:xlink="http://www.w3.org/1999/xlink" xlink:type="simple">
          <person-group><name name-style="western"><surname>Dodson</surname><given-names>CH</given-names></name><name name-style="western"><surname>Escobar</surname><given-names>R</given-names></name></person-group> (<year>1993</year>) <article-title>Ocho especies nuevas del genero <italic><tp:taxon-name><tp:taxon-name-part taxon-name-part-type="genus">Telipogon</tp:taxon-name-part></tp:taxon-name></italic> en Colombia.</article-title> <source>Orquideología</source> <volume>18</volume>: <fpage>237</fpage>–<lpage>260</lpage>.</mixed-citation></ref><ref id="B9"><mixed-citation xmlns:xlink="http://www.w3.org/1999/xlink" xlink:type="simple">
          <person-group><name name-style="western"><surname>Dodson</surname><given-names>CH</given-names></name></person-group> (<year>1989b</year>) <source>Orchids of Peru. Icones Plantarum Tropicarum</source> <series>series 2</series>, <issue>fascicle 2</issue>. <publisher-name>Missouri Botanical Garden</publisher-name>, <fpage>101</fpage>–<lpage>200</lpage>.</mixed-citation></ref><ref id="B7"><mixed-citation xmlns:xlink="http://www.w3.org/1999/xlink" xlink:type="simple">
          <person-group><name name-style="western"><surname>Dodson</surname><given-names>CH</given-names></name></person-group> (<year>1984</year>) <source>Orchids of Ecuador. Icones Plantarum Tropicarum</source> <series>series 1</series>, <issue>fascicle 10</issue>. <publisher-name>Marie Selby Botanical Gardens</publisher-name>, <fpage>901</fpage>–<lpage>1000</lpage>.</mixed-citation></ref><ref id="B25"><mixed-citation xmlns:xlink="http://www.w3.org/1999/xlink" xlink:type="simple">
          <person-group><name name-style="western"><surname>Schlechter</surname><given-names>R</given-names></name></person-group> (<year>1929</year>) <article-title>Figuren-Atlas zu den Orchideenfloren der südamerikanischen Kordillerenstaaten.</article-title> <source>Repertorium Specierum Novarum Regni Vegetabilis</source> <volume>57</volume>: <fpage>1</fpage>–<lpage>142</lpage>.</mixed-citation></ref></ref-list></tp:taxon-treatment>
